# Supplementary material for: Mapping the IscR regulon sheds light on the regulation of iron homeostasis in Caulobacter
Source: Front Microbiol. 2024 Sep 30;15:1463854. doi: 10.3389/fmicb.2024.1463854 (PMC11475020; doi:10.3389/fmicb.2024.1463854)
Supplement: Supplementary file 1 [file Data_Sheet_1.zip]

Archive with 6 entries (6 files):
- Supplementary Figures 1-10.pdf
- Supplementary Table 4.xlsx
- Supplementary Table 5.xlsx
- Supplementary Table 6.xlsx
- Supplementary Tables 1, 2 and 3.pdf
- Supplemental figures New.pdf
