# Supplementary material for: Mapping the IscR regulon sheds light on the regulation of iron homeostasis in Caulobacter
Source: Front Microbiol. 2024 Sep 30;15:1463854. doi: 10.3389/fmicb.2024.1463854 (PMC11475020; doi:10.3389/fmicb.2024.1463854)
Supplement: Supplementary file 1 [file Data_Sheet_1.zip › Supplementary Table 4.xlsx]

## Sheet: Summary
Mapping the IscR regulon sheds light on the regulation of iron homeostasis in Caulobacter
Naara M. dos Santos, Beatriz A. Picinato, Lucas S. Santos, Hugo L. de Araújo, Andrea Balan, Tie Koide, Marilis V. Marques
Supplementary table S4
Differentially expressed genes in the iscR mutant
	Description
gffid	gene annotation
locus_tag	locus identifier (CCNA #)
entrezid	gene ID on NCBI database
geneName	name of annotaded gene
log2FoldChange	ratio of expression of given gene in the iscR mutant compared to the wt strain NA1000
padj	p-value adjusted for multiple tests
product	product of given gene
KEGG pathway	predicted in https://www.genome.jp/kegg/
COG	functional category of given gene in Cluster of Orthologous Groups database
Operon	if the gene belongs to an operon (yes or no)
Start gene	First gene in the operon
Last gene	Last gene in the operon
RT-qPCR validation	indicates the genes that were validated (y)

## Sheet: TableS4
iscR_vs_NA1000
gffid	locus_tag	entrezid	geneName	log2FoldChange	padj	product	KEGGpathway	COG	Operon	Start gene	Last gene	RT-qPCR validation
gene-CCNA_00028	CCNA_00028	7332118	CCNA_00028	-1.578	1.338e-08	TonB-dependent receptor	Undefined	Inorganic ion transport and metabolism	yes	CCNA_00028	CCNA_00027
gene-CCNA_00079	CCNA_00079	7332170	CCNA_00079	-1.095	0.001478	MerR-family transcriptional regulator	Undefined	Transcription	yes	CCNA_00079	CCNA_00076	y
gene-CCNA_00084	CCNA_00084	7332175	purH	-1.389	1.909e-06	phosphoribosylaminoimidazolecarboxamide formyltransferase/IMP cyclohydrolase	ccs00230 Purine metabolism; ccs00670 One carbon pool by folate; ccs01100 Metabolic pathways; ccs01110 Biosynthesis of secondary metabolites	Nucleotide transport and metabolism	yes	CCNA_00084	CCNA_00085
gene-CCNA_00257	CCNA_00257	7330709	CCNA_00257	1.117	6.532e-11	adenosylhomocysteinase	ccs00270 Cysteine and methionine metabolism; ccs01100 Metabolic pathways	Coenzyme transport and metabolism	no
gene-CCNA_00265	CCNA_00265	7330717	CCNA_00265	1.31	1.911e-14	AMP nucleosidase	ccs00230 Purine metabolism; ccs01100 Metabolic pathways; ccs01232 Nucleotide metabolism	Nucleotide transport and metabolism	no
gene-CCNA_00292	CCNA_00292	7330745	pstC	1.21	1.615e-05	phosphate transport system permease protein pstC	ccs02010 ABC transporters	Inorganic ion transport and metabolism	yes	CCNA_00292	CCNA_00296
gene-CCNA_00419	CCNA_00419	7330546	CCNA_00419	1.507	0.005823	fasciclin domain cell surface protein	Undefined	General function prediction only	no
gene-CCNA_00539	CCNA_00539	7332229	CCNA_00539	-1.882	0.00328	salicylate hydroxylase	Undefined	Undefined	no
gene-CCNA_00617	CCNA_00617	7330016	CCNA_00617	1.844	6.379e-08	arginine N-succinyltransferase, beta chain	ccs00330 Arginine and proline metabolism; ccs01100 Metabolic pathways	Amino acid transport and metabolism	yes	CCNA_00617	CCNA_00620	y
gene-CCNA_00618	CCNA_00618	7330017	CCNA_00618	2.438	1.668e-15	succinylglutamic semialdehyde dehydrogenase	ccs00330 Arginine and proline metabolism; ccs01100 Metabolic pathways	Energy production and conversion
gene-CCNA_00619	CCNA_00619	7330018	CCNA_00619	3.296	2.875e-28	succinylarginine dihydrolase	ccs00330 Arginine and proline metabolism; ccs01100 Metabolic pathways	Amino acid transport and metabolism
gene-CCNA_00620	CCNA_00620	7330019	CCNA_00620	2.918	2.091e-23	acetylornithine aminotransferase/succinyldiaminopimelate aminotransferase	ccs00220 Arginine biosynthesis; ccs00300 Lysine biosynthesis; ccs01100 Metabolic pathways; ccs01110 Biosynthesis of secondary metabolites; ccs01120 Microbial metabolism in diverse environments; ccs01210 2-Oxocarboxylic acid metabolism; ccs01230 Biosynthesis of amino acids	Amino acid transport and metabolism
gene-CCNA_00705	CCNA_00705	7330514	CCNA_00705	1.565	6.697e-07	hypothetical protein	Undefined	Undefined	no
gene-CCNA_00769	CCNA_00769	7332856	CCNA_00769	1.46	1.802e-10	TetR family transcriptional regulator	Undefined	Transcription	yes	CCNA_03936	CCNA_00769	y
gene-CCNA_00796	CCNA_00796	7332887	fixL	1.232	6.053e-08	oxygen sensory histidine kinase FixL	ccs02020 Two-component system	Transcription|Signal transduction mechanisms;Signal transduction mechanisms
gene-CCNA_00798	CCNA_00798	7332889	cydC	1.052	0.0001217	ABC transporter, ATP-binding protein cydC	ccs02010 ABC transporters	Energy production and conversion|Posttranslational modification, protein turnover, chaperones	yes	CCNA_00799	CCNA_00795
gene-CCNA_00801	CCNA_00801	7332892	cydB	1.172	1.9e-08	cytochrome bd-type quinol oxidase, subunit 2 cydB	ccs00190 Oxidative phosphorylation; ccs02020 Two-component system	Energy production and conversion	yes	CCNA_00800	CCNA_00802
gene-CCNA_00802	CCNA_00802	7332893	ybgT	1.47	6.767e-09	cyd operon protein YbgT	ccs00190 Oxidative phosphorylation; ccs02020 Two-component system	Undefined
gene-CCNA_00866	CCNA_00866	7329906	xylX	-2.363	5.792e-08	fumarylacetoacetate hydrolase family protein	Undefined	General function prediction only	yes	CCNA_00866	CCNA_00864	y
gene-CCNA_00878	CCNA_00878	7329918	CCNA_00878	1.516	7.104e-17	ATP-dependent RNA helicase	ccs03018 RNA degradation	Replication, recombination and repair	no
gene-CCNA_00928	CCNA_00928	7329969	CCNA_00928	-1.363	0.0009579	GntR family transcriptional regulator	Undefined	Transcription	yes	CCNA_00928	CCNA_00927
gene-CCNA_00929	CCNA_00929	7332813	CCNA_00929	-2.243	1.879e-21	riboflavin biosynthesis protein RibD	ccs00740 Riboflavin metabolism; ccs01100 Metabolic pathways; ccs01110 Biosynthesis of secondary metabolites; ccs01240 Biosynthesis of cofactors; ccs02024 Quorum sensing	Coenzyme transport and metabolism	yes	CCNA_00929	CCNA_00932
gene-CCNA_00930	CCNA_00930	7333060	CCNA_00930	-2.346	2.443e-26	riboflavin synthase alpha chain	ccs00740 Riboflavin metabolism; ccs01100 Metabolic pathways; ccs01110 Biosynthesis of secondary metabolites; ccs01240 Biosynthesis of cofactors	Coenzyme transport and metabolism
gene-CCNA_00931	CCNA_00931	7333061	CCNA_00931	-2.345	3.539e-16	GTP cyclohydrolase II/3,4-dihydroxy-2-butanone-4-phosphate synthase	ccs00740 Riboflavin metabolism; ccs00790 Folate biosynthesis; ccs01100 Metabolic pathways; ccs01110 Biosynthesis of secondary metabolites; ccs01240 Biosynthesis of cofactors	Coenzyme transport and metabolism
gene-CCNA_00932	CCNA_00932	7333062	ribH	-2.805	5.125e-31	6,7-dimethyl-8-ribityllumazine synthase	ccs00740 Riboflavin metabolism; ccs01100 Metabolic pathways; ccs01110 Biosynthesis of secondary metabolites; ccs01240 Biosynthesis of cofactors	Coenzyme transport and metabolism
gene-CCNA_00933	CCNA_00933	7333063	CCNA_00933	-1.026	4.175e-06	M28 Zn-Peptidase	Undefined	Posttranslational modification, protein turnover, chaperones	yes	CCNA_00933	CCNA_00934
gene-CCNA_01042	CCNA_01042	7329791	CCNA_01042	-1.126	6.403e-05	TonB-dependent receptor	Undefined	Coenzyme transport and metabolism;Inorganic ion transport and metabolism	yes	CCNA_01043	CCNA_01042
gene-CCNA_01177	CCNA_01177	7333570	cysI	1.267	0.0022	sulfite reductase, beta subunit	ccs00920 Sulfur metabolism; ccs01100 Metabolic pathways; ccs01120 Microbial metabolism in diverse environments	Inorganic ion transport and metabolism	yes	CCNA_01175	CCNA_01179	y
gene-CCNA_01382	CCNA_01382	7331840	CCNA_01382	-1.121	9.217e-05	long-chain-fatty-acid--CoA ligase	Undefined	Lipid transport and metabolism|Secondary metabolites biosynthesis, transport and catabolism	yes	CCNA_01382	CCNA_01383
gene-CCNA_01384	CCNA_01384	7331842	CCNA_01384	-1.065	0.0003324	amidase family protein	ccs00330 Arginine and proline metabolism; ccs00360 Phenylalanine metabolism; ccs00380 Tryptophan metabolism; ccs00627 Aminobenzoate degradation; ccs00643 Styrene degradation; ccs01100 Metabolic pathways; ccs01120 Microbial metabolism in diverse environments	Translation, ribosomal structure and biogenesis	no
gene-CCNA_01416	CCNA_01416	7330145	CCNA_01416	-1.186	1.731e-05	3-hydroxyisobutyrate dehydrogenase	ccs00280 Valine, leucine and isoleucine degradation; ccs01100 Metabolic pathways	Lipid transport and metabolism	no
gene-CCNA_01468	CCNA_01468	7330202	ccoO	1.488	8.987e-16	cytochrome cbb3 oxidase, cytochrome c subunit ccoO	ccs00190 Oxidative phosphorylation; ccs01100 Metabolic pathways; ccs02020 Two-component system	Energy production and conversion	yes	CCNA_01467	CCNA_01474
gene-CCNA_01470	CCNA_01470	7330204	ccoP	1.805	2.309e-15	cytochrome cbb3 oxidase, diheme subunit, membrane-bound ccoP	ccs00190 Oxidative phosphorylation; ccs01100 Metabolic pathways; ccs02020 Two-component system	Energy production and conversion
gene-CCNA_01471	CCNA_01471	7330205	fixG	2.048	8.596e-14	polyferredoxin protein fixG	Undefined	Energy production and conversion
gene-CCNA_01475	CCNA_01475	7330209	ompW	2.059	0.0008878	OmpW family outer membrane cation channel	Undefined	Cell wall/membrane/envelope biogenesis	no
gene-CCNA_01498	CCNA_01498	7333172	CCNA_01498	-1.521	0.001143	3-hydroxy-3-methylglutaryl CoA synthase	Undefined	Lipid transport and metabolism;General function prediction only	yes	CCNA_01498	CCNA_01500
gene-CCNA_01499	CCNA_01499	7333173	CCNA_01499	-1.452	0.009983	acetyl-CoA acetyltransferase	ccs00071 Fatty acid degradation; ccs00280 Valine, leucine and isoleucine degradation; ccs00310 Lysine degradation; ccs00362 Benzoate degradation; ccs00380 Tryptophan metabolism; ccs00620 Pyruvate metabolism; ccs00630 Glyoxylate and dicarboxylate metabolism; ccs00650 Butanoate metabolism; ccs00900 Terpenoid backbone biosynthesis; ccs01100 Metabolic pathways; ccs01110 Biosynthesis of secondary meta…	Lipid transport and metabolism
gene-CCNA_01511	CCNA_01511	7333185	CCNA_01511	-1.7	0.001304	sterol desaturase family protein	Undefined	Lipid transport and metabolism	yes	CCNA_01510	CCNA_01511	y
gene-CCNA_01520	CCNA_01520	7333194	CCNA_01520	1.082	6.183e-07	hypothetical protein	Undefined	Undefined	yes	CCNA_01519	CCNA_01520
gene-CCNA_01604	CCNA_01604	7331582	CCNA_01604	-4.755	0.0007261	hypothetical protein	Undefined	Undefined	no			y
gene-CCNA_01700	CCNA_01700	7331760	CCNA_01700	-1.278	0.007817	3-ketohexose transporter	Undefined	Undefined	yes	CCNA_01700	CCNA_01704
gene-CCNA_01705	CCNA_01705	7331765	CCNA_01705	-1.545	7.798e-05	periplasmic 3-ketoglycoside hydrolase	Undefined	Undefined	no
gene-CCNA_01706	CCNA_01706	7331766	CCNA_01706	-1.258	1.632e-09	periplasmic glucoside 3-dehydrogenase, lacA subunit	Undefined	Lipid transport and metabolism|General function prediction only	yes	CCNA_01706	CCNA_01707
gene-CCNA_01848	CCNA_01848	7331396	qoxD	-1.297	0.0003184	quinol cytochrome oxidase polypeptide IV	ccs00190 Oxidative phosphorylation; ccs01100 Metabolic pathways	Energy production and conversion
gene-CCNA_01849	CCNA_01849	7331397	qoxC	-1.554	9.764e-06	quinol cytochrome oxidase polypeptide III	ccs00190 Oxidative phosphorylation; ccs01100 Metabolic pathways	Energy production and conversion
gene-CCNA_01851	CCNA_01851	7331399	qoxA	-1.258	0.0001476	quinol cytochrome oxidase polypeptide II	ccs00190 Oxidative phosphorylation; ccs01100 Metabolic pathways	Energy production and conversion	yes	CCNA_01851	CCNA_01845
gene-CCNA_01852	CCNA_01852	7331400	CCNA_01852	-2.134	0.0009579	major facilitator superfamily transporter	Undefined	Carbohydrate transport and metabolism|Amino acid transport and metabolism|Inorganic ion transport and metabolism|General function prediction only	no			y
gene-CCNA_01936	CCNA_01936	7330076	CCNA_01936	-1.008	0.002895	cysteine desulfurase/selenocysteine lyase	ccs00450 Selenocompound metabolism; ccs01100 Metabolic pathways	Amino acid transport and metabolism
gene-CCNA_01942	CCNA_01942	7330082	CCNA_01942	-5.327	3.719e-05	Rrf2 family protein	Undefined	Transcription	yes	CCNA_01942	CCNA_01933
gene-CCNA_02142	CCNA_02142	7330448	flgF	1.03	1.601e-05	flagellar basal-body rod protein flgF	ccs02040 Flagellar assembly	Cell motility	yes	CCNA_02142	CCNA_02146
gene-CCNA_02143	CCNA_02143	7330449	flgG	1.043	0.001345	flagellar basal-body rod protein flgG	ccs02040 Flagellar assembly	Cell motility
gene-CCNA_02223	CCNA_02223	7333474	CCNA_02223	1.222	1.196e-05	CAU/MBL1b family subclass B3 metallo-beta-lactamase	ccs01501 beta-Lactam resistance	General function prediction only	yes	CCNA_02227	CCNA_02221
gene-CCNA_02224	CCNA_02224	7333475	CCNA_02224	1.098	0.0007261	methylenetetrahydrofolate reductase	ccs00670 One carbon pool by folate; ccs01100 Metabolic pathways; ccs01120 Microbial metabolism in diverse environments; ccs01200 Carbon metabolism	Amino acid transport and metabolism
gene-CCNA_02235	CCNA_02235	7332597	CCNA_02235	-2.181	7.694e-05	SGNH hydrolase family protein	Undefined	Amino acid transport and metabolism	yes	CCNA_02235	CCNA_02236	y
gene-CCNA_02242	CCNA_02242	7332604	CCNA_02242	1.021	2.066e-08	PHB granule-associated protein, phasin2	Undefined	Function unknown	no
gene-CCNA_02365	CCNA_02365	7332319	CCNA_02365	1.694	4.726e-09	glucoamylase	ccs00500 Starch and sucrose metabolism; ccs01100 Metabolic pathways	Carbohydrate transport and metabolism
gene-CCNA_02366	CCNA_02366	7332320	malY	1.755	0.000164	cytoplasmic membrane maltose transporter malY	Undefined	Carbohydrate transport and metabolism	yes	CCNA_02366	CCNA_02365
gene-CCNA_02368	CCNA_02368	7332322	CCNA_02368	1.835	1.644e-07	alpha-glucosidase	ccs00052 Galactose metabolism; ccs00500 Starch and sucrose metabolism; ccs01100 Metabolic pathways; ccs01110 Biosynthesis of secondary metabolites	Carbohydrate transport and metabolism
gene-CCNA_02369	CCNA_02369	7332323	CCNA_02369	2.608	1.261e-08	alpha-amylase	Undefined	Carbohydrate transport and metabolism	yes	CCNA_02369	CCNA_02368	y
gene-CCNA_02370	CCNA_02370	7332324	malA	3.276	8.721e-32	TonB-dependent maltose outer membrane transporter malA	Undefined	Inorganic ion transport and metabolism	no			y
gene-CCNA_02563	CCNA_02563	7332913	CCNA_02563	-1.307	0.0008498	acyl-CoA dehydrogenase	Undefined	Lipid transport and metabolism
gene-CCNA_02564	CCNA_02564	7332914	CCNA_02564	-1.781	0.0008498	acyl-CoA dehydrogenase, short-chain specific	Undefined	Lipid transport and metabolism	yes	CCNA_02564	CCNA_02563
gene-CCNA_02604	CCNA_02604	7332954	CCNA_02604	1.058	9.921e-13	host cell attachment protein	Undefined	Undefined	yes	CCNA_02606	CCNA_02603
gene-CCNA_02617	CCNA_02617	7332967	CCNA_02617	-1.515	9.372e-13	histidinol-phosphate transaminase	ccs00340 Histidine metabolism; ccs00350 Tyrosine metabolism; ccs00360 Phenylalanine metabolism; ccs00400 Phenylalanine, tyrosine and tryptophan biosynthesis; ccs00401 Novobiocin biosynthesis; ccs01100 Metabolic pathways; ccs01110 Biosynthesis of secondary metabolites; ccs01230 Biosynthesis of amino acids	Amino acid transport and metabolism	yes	CCNA_02617	CCNA_02615
gene-CCNA_02687	CCNA_02687	7332790	CCNA_02687	1.471	5.355e-09	serine-pyruvate aminotransferase	ccs00230 Purine metabolism; ccs01100 Metabolic pathways	Amino acid transport and metabolism|Nucleotide transport and metabolism	yes	CCNA_02686	CCNA_02687
gene-CCNA_02688	CCNA_02688	7332791	CCNA_02688	2.044	8.818e-12	PuuE-related allantoinase	ccs00230 Purine metabolism; ccs01100 Metabolic pathways; ccs01120 Microbial metabolism in diverse environments	Carbohydrate transport and metabolism|Cell wall/membrane/envelope biogenesis	no			y
gene-CCNA_02689	CCNA_02689	7332792	CCNA_02689	2.496	3.28e-15	2-oxo-4-hydroxy-4-carboxy-5-ureidoimidazoline decarboxylase	ccs00230 Purine metabolism; ccs01100 Metabolic pathways	Nucleotide transport and metabolism	yes	CCNA_02689	CCNA_02691	y
gene-CCNA_02690	CCNA_02690	7332793	CCNA_02690	2.29	6.134e-18	urate hydroxylase	Undefined	Function unknown
gene-CCNA_02691	CCNA_02691	7332794	CCNA_02691	1.161	1.359e-05	TetR-family transcriptional regulator	Undefined	Transcription
gene-CCNA_02699	CCNA_02699	7332802	CCNA_02699	1.957	2.557e-07	guanine deaminase	ccs00230 Purine metabolism; ccs01100 Metabolic pathways; ccs01232 Nucleotide metabolism	Nucleotide transport and metabolism|General function prediction only
gene-CCNA_02700	CCNA_02700	7332803	CCNA_02700	1.853	0.000118	xanthine dehydrogenase accessory protein XdhC	Undefined	Posttranslational modification, protein turnover, chaperones	yes	CCNA_02703	CCNA_02699
gene-CCNA_02701	CCNA_02701	7332804	CCNA_02701	1.807	9.32e-14	xanthine dehydrogenase large subunit	ccs00230 Purine metabolism; ccs01100 Metabolic pathways; ccs01120 Microbial metabolism in diverse environments; ccs01232 Nucleotide metabolism	Nucleotide transport and metabolism
gene-CCNA_02727	CCNA_02727	7330888	CCNA_02727	-1.215	0.0084	PhoH family protein	Undefined	Signal transduction mechanisms	yes	CCNA_03973	CCNA_02727
gene-CCNA_02742	CCNA_02742	7330903	CCNA_02742	-3.044	1.698e-07	hypothetical protein	Undefined	Inorganic ion transport and metabolism
gene-CCNA_02743	CCNA_02743	7330904	CCNA_02743	-1.2	0.001143	TonB dependent receptor	Undefined	Inorganic ion transport and metabolism	yes	CCNA_02743	CCNA_02742
gene-CCNA_02979	CCNA_02979	7333268	CCNA_02979	-1.117	3.663e-05	aminotransferase class V-fold PLP-dependent enzyme	Undefined	Amino acid transport and metabolism
gene-CCNA_02980	CCNA_02980	7333269	CCNA_02980	-1.287	4.14e-08	tryptophan 2,3-dioxygenase	ccs00380 Tryptophan metabolism; ccs01100 Metabolic pathways; ccs01240 Biosynthesis of cofactors	Amino acid transport and metabolism	yes	CCNA_02980	CCNA_02979
gene-CCNA_03013	CCNA_03013	7333302	ahpF	1.353	7.798e-05	alkyl hydroperoxide reductase subunit F	Undefined	Defense mechanisms	yes	CCNA_03012	CCNA_03013
gene-CCNA_03085	CCNA_03085	7333539	CCNA_03085	-1.375	0.004731	nitronate monooxygenase	Undefined	General function prediction only	no
gene-CCNA_03100	CCNA_03100	7333554	CCNA_03100	1.407	0.0008779	alkylphosphonate utilization operon protein PhnA	Undefined	Transcription	yes	CCNA_03099	CCNA_03100
gene-CCNA_03149	CCNA_03149	7330987	CCNA_03149	-1.199	0.0003236	beta-glucosidase/beta-xylosidase	ccs00460 Cyanoamino acid metabolism; ccs00500 Starch and sucrose metabolism; ccs00999 Biosynthesis of various plant secondary metabolites; ccs01100 Metabolic pathways; ccs01110 Biosynthesis of secondary metabolites	Carbohydrate transport and metabolism	no
gene-CCNA_03157	CCNA_03157	7330995	CCNA_03157	-1.16	0.0006492	DUF4198 domain-containing protein	Undefined	Undefined	yes	CCNA_03155	CCNA_03157
gene-CCNA_03188	CCNA_03188	7330782	CCNA_03188	-2.008	0.00805	epoxide hydrolase	Undefined	Coenzyme transport and metabolism|General function prediction only	yes	CCNA_03188	CCNA_03190
gene-CCNA_03245	CCNA_03245	7330839	CCNA_03245	-1.345	0.005328	beta alanine-pyruvate transaminase	ccs00280 Valine, leucine and isoleucine degradation; ccs00410 beta-Alanine metabolism; ccs00640 Propanoate metabolism; ccs01100 Metabolic pathways	Coenzyme transport and metabolism	no
gene-CCNA_03444	CCNA_03444	7332441	CCNA_03444	-1.345	3.959e-06	TonB-dependent receptor	Undefined	Inorganic ion transport and metabolism	no
gene-CCNA_03446	CCNA_03446	7332443	CCNA_03446	-2.085	9.874e-05	feruloyl-CoA synthetase	Undefined	Lipid transport and metabolism|Secondary metabolites biosynthesis, transport and catabolism	no			y
gene-CCNA_03568	CCNA_03568	7332566	CCNA_03568	1.148	1.278e-05	LemA family protein	Undefined	Function unknown	yes	CCNA_03567	CCNA_03572
gene-CCNA_03574	CCNA_03574	7332572	CCNA_03574	-1.81	1.013e-09	TonB-dependent receptor	Undefined	Inorganic ion transport and metabolism	no
gene-CCNA_03593	CCNA_03593	7329676	CCNA_03593	-1.124	0.001345	ferritin-like superfamily protein	Undefined	Undefined	no			y
gene-CCNA_03599	CCNA_03599	7329682	CCNA_03599	1.069	0.006875	aspartate-semialdehyde dehydrogenase	ccs00260 Glycine, serine and threonine metabolism; ccs00261 Monobactam biosynthesis; ccs00270 Cysteine and methionine metabolism; ccs00300 Lysine biosynthesis; ccs01100 Metabolic pathways; ccs01110 Biosynthesis of secondary metabolites; ccs01120 Microbial metabolism in diverse environments; ccs01210 2-Oxocarboxylic acid metabolism; ccs01230 Biosynthesis of amino acids	Amino acid transport and metabolism	yes	CCNA_03995	CCNA_03599
gene-CCNA_03722	CCNA_03722	7331918	gltB	1.076	0.000172	glutamate synthase (NADPH) large chain GltB	ccs00250 Alanine, aspartate and glutamate metabolism; ccs00910 Nitrogen metabolism; ccs01100 Metabolic pathways; ccs01110 Biosynthesis of secondary metabolites; ccs01120 Microbial metabolism in diverse environments; ccs01230 Biosynthesis of amino acids	Amino acid transport and metabolism	yes	CCNA_03721	CCNA_03722
gene-CCNA_03770	CCNA_03770	7331966	CCNA_03770	-1.712	1.115e-28	malate dehydrogenase	ccs00020 Citrate cycle (TCA cycle); ccs00270 Cysteine and methionine metabolism; ccs00620 Pyruvate metabolism; ccs00630 Glyoxylate and dicarboxylate metabolism; ccs00680 Methane metabolism; ccs01100 Metabolic pathways; ccs01110 Biosynthesis of secondary metabolites; ccs01120 Microbial metabolism in diverse environments; ccs01200 Carbon metabolism	Energy production and conversion	yes	CCNA_03770	CCNA_03769
gene-CCNA_03940	CCNA_03940	18668838	CCNA_03940	1.405	1.575e-06	hypothetical protein	Undefined	Undefined	no
gene-CCNA_R0129	CCNA_R0129	18668850	CCNA_R0129	1.075	0.007973	Undefined	Undefined	Undefined
