# Supplementary material for: Mapping the IscR regulon sheds light on the regulation of iron homeostasis in Caulobacter
Source: Front Microbiol. 2024 Sep 30;15:1463854. doi: 10.3389/fmicb.2024.1463854 (PMC11475020; doi:10.3389/fmicb.2024.1463854)
Supplement: Supplementary file 1 [file Data_Sheet_1.zip › Supplementary Table 5.xlsx]

## Sheet: Summary
Mapping the IscR regulon sheds light on the regulation of iron homeostasis in Caulobacter
Naara M. dos Santos, Beatriz A. Picinato, Lucas S. Santos, Hugo L. de Araújo, Andrea Balan, Tie Koide, Marilis V. Marques
Supplementary table S5
ChIP-Seq significant peaks of IscR-FLAG protein
Growth was carried out in three biological replicates either in PYE or iron deficiency condition (PYE with 100 µM 2’,2-dipyridyl ) for 2h.
Aligned ChIP-Seq reads were used as input for peak-calling with MACS2 (v2.2.6). Peak-calling was done individually for each replicate, using the parameters -g 4047433 (effective genome size, estimated with the khmer program (v2.1.1) and -f BAMPE, as the data is from paired-end sequencing. We then used the DiffBind R package (v3.12.0) to (i) find significant MACS2-called peaks among the replicates…
The columns correspond to:
Seqnames: sequence ID of the chromosome to which the peaks are aligned
Start and end: C. crescentus NA1000 genome positions 50 bp on each side of the peak summit
Width:arbitrary size of 100 bp for each peak
Conc: mean read concentration over all the samples
Conc_DP: the mean concentration over the samples treated wth DP
Conc_none: the mean concentration over the untreated samples
Fold DP/normal: log fold changes (LFCs) between the two groups, as calculated by the DESeq2 analysis
p-value: raw p-value
FDR: multiple-testing corrected FDR (also calculated by the DESeq2 analysis)
Closest gene: closest gene to peak summit
Intergenic: If peak summit is intergenic (yes) or within genes (no)
Up or down: if IscR binding peak was statistically considered to be enriched in DP (up) or enriched in normal (down). Not_sig, not statistically different.
Motif type: MEME conserved motifs found for peaks non-differentially enriched (motif 1 and motif 2*) and for peaks enriched in DP/wt (motif 2)

## Sheet: Table S5
seqnames	start	end	width	Conc	Conc_DP	Conc_none	Fold DP/normal	p.value	FDR	closest gene	intergenic	up_or_down DP/normal	Motif type
NC_011916.1	5411	5511	101	11.4022	11.6242	11.1397	0.404424	0.0401136	0.0839762	CCNA_00008	yes	not_sig
NC_011916.1	7874	7974	101	13.9746	14.5869	12.8892	0.712181	0.00989908	0.0280683	CCNA_00009	yes	up	2*
NC_011916.1	9549	9649	101	11.615	12.0555	10.9778	0.839248	0.000247818	0.0026434	CCNA_00011	no	up	2
NC_011916.1	32792	32892	101	12.7866	13.3458	11.8615	0.865154	0.00181069	0.010962	CCNA_00029	yes	up	2
NC_011916.1	35046	35146	101	11.2306	11.5175	10.8722	0.541115	0.00593788	0.0211125	CCNA_00032	no	up	2*
NC_011916.1	45627	45727	101	12.3246	12.7717	11.6733	0.741803	0.00395884	0.0167128	CCNA_00041	yes	up	2
NC_011916.1	48872	48972	101	11.0749	11.0736	11.0763	-0.00272109	0.984753	0.989524	CCNA_00044	yes	not_sig
NC_011916.1	61085	61185	101	14.4851	15.0318	13.5943	0.526384	0.0476251	0.0952502	CCNA_00059	yes	not_sig	1
NC_011916.1	76154	76254	101	11.3193	11.4044	11.2289	0.153272	0.378664	0.496028	CCNA_R0001	no	not_sig	1
NC_011916.1	138487	138587	101	11.2513	11.5252	10.913	0.514641	0.00842157	0.0260153	CCNA_00128	yes	up
NC_011916.1	150311	150411	101	11.3965	11.7973	10.8395	0.811158	3.84825e-05	0.000922208	CCNA_00138	no	up	2
NC_011916.1	166539	166639	101	11.1512	11.3787	10.8809	0.449584	0.00409098	0.0167128	CCNA_00159	no	up
NC_011916.1	170855	170955	101	11.5583	11.6547	11.4551	0.169529	0.366541	0.482972	CCNA_00161	yes	not_sig	1/2*
NC_011916.1	179116	179216	101	11.5187	11.7549	11.2362	0.430772	0.0306773	0.0701195	CCNA_00166	yes	not_sig	1
NC_011916.1	181083	181183	101	11.2892	11.6158	10.8664	0.590622	0.00720873	0.023852	CCNA_00169	yes	up
NC_011916.1	199814	199914	101	11.0985	11.3264	10.8277	0.437009	0.0120639	0.0333618	CCNA_00185	yes	up	1
NC_011916.1	211950	212050	101	11.1498	11.3066	10.9737	0.294323	0.0808139	0.147173	CCNA_00198	no	not_sig
NC_011916.1	215385	215485	101	11.4081	11.5683	11.228	0.301774	0.0706543	0.131888	CCNA_00201	no	not_sig	2*
NC_011916.1	220794	220894	101	11.3125	11.7063	10.7692	0.778765	0.000139019	0.00194627	CCNA_00205	no	up	2
NC_011916.1	233003	233103	101	11.0881	11.3468	10.7726	0.491589	0.00847821	0.0260153	CCNA_00215	no	up	2*
NC_011916.1	237095	237195	101	11.12	11.4913	10.6187	0.75721	3.91249e-05	0.000922208	CCNA_00220	no	up
NC_011916.1	239784	239884	101	11.4465	11.7825	11.0078	0.636275	0.00206181	0.0112645	CCNA_00223	no	up
NC_011916.1	242785	242885	101	11.6024	11.8742	11.2672	0.498995	0.0144316	0.0384842	CCNA_00224	yes	up
NC_011916.1	256027	256127	101	12.4119	12.868	11.7412	0.693953	0.00942007	0.0273576	CCNA_03917	yes	up
NC_011916.1	259414	259514	101	11.1944	11.3273	11.048	0.248043	0.133828	0.221883	CCNA_00247	yes	not_sig
NC_011916.1	286735	286835	101	11.24	11.422	11.0315	0.335647	0.067475	0.128088	CCNA_00273	no	not_sig	2*
NC_011916.1	300775	300875	101	11.0926	11.4721	10.5763	0.779402	1.99689e-05	0.00085932	CCNA_00289	yes	up
NC_011916.1	314364	314464	101	11.6064	11.7498	11.4471	0.258898	0.16331	0.255814	CCNA_00300	yes	not_sig
NC_011916.1	333105	333205	101	11.1464	11.1668	11.1257	0.0357534	0.831232	0.882446	CCNA_00318	yes	not_sig
NC_011916.1	338265	338365	101	12.0374	12.2944	11.7246	0.43536	0.0545682	0.108171	CCNA_00324	no	not_sig	2*
NC_011916.1	348426	348526	101	11.1741	11.4247	10.8707	0.495863	0.0023352	0.0123743	CCNA_00338	yes	up	1/2*
NC_011916.1	369233	369333	101	11.3929	11.5987	11.1526	0.380849	0.0416376	0.0863594	CCNA_00353	no	not_sig
NC_011916.1	370378	370478	101	12.1517	12.3815	11.8783	0.377558	0.101314	0.1773	CCNA_00354	yes	not_sig	2*
NC_011916.1	382541	382641	101	11.797	11.7909	11.803	-0.0101434	0.959947	0.972978	CCNA_00365	no	not_sig
NC_011916.1	389695	389795	101	11.3889	11.3726	11.4051	-0.0279447	0.881884	0.9188	CCNA_00373	no	not_sig
NC_011916.1	432890	432990	101	11.6298	11.9543	11.2105	0.620467	0.0019162	0.011204	CCNA_00422	no	up
NC_011916.1	435904	436004	101	11.4629	11.8446	10.9424	0.465324	0.0862816	0.154617	CCNA_00425	no	not_sig	1
NC_011916.1	445250	445350	101	11.1783	11.2386	11.1153	0.104168	0.5803	0.691421	CCNA_00438	yes	not_sig	1
NC_011916.1	455351	455451	101	11.2865	11.294	11.2789	0.0125445	0.94491	0.96209	CCNA_00451	yes	not_sig
NC_011916.1	520163	520263	101	13.3631	13.9257	12.4281	0.738674	0.00807154	0.0260153	CCNA_00504	yes	up	1/2
NC_011916.1	535052	535152	101	11.3112	11.4205	11.193	0.18977	0.331388	0.452475	CCNA_00519	yes	not_sig	2*
NC_011916.1	540140	540240	101	11.1613	11.1932	11.1287	0.0567157	0.732753	0.808555	CCNA_00527	no	not_sig	2*
NC_011916.1	542399	542499	101	11.1701	11.1838	11.1564	0.0222992	0.909982	0.935027	CCNA_00530	yes	not_sig
NC_011916.1	547621	547721	101	11.2693	11.4138	11.1086	0.260696	0.160135	0.252607	CCNA_00536	yes	not_sig
NC_011916.1	582071	582171	101	11.7029	11.582	11.8145	-0.192005	0.338423	0.455162	CCNA_R0008	yes	not_sig
NC_011916.1	647367	647467	101	11.2106	11.4325	10.9482	0.416392	0.02356	0.0561429	CCNA_00609	no	not_sig	2*
NC_011916.1	659254	659354	101	11.1808	11.5582	10.6683	0.732037	0.00041975	0.00361631	CCNA_00615	no	up
NC_011916.1	665808	665908	101	11.0812	11.2973	10.8269	0.398981	0.0356215	0.0782277	CCNA_00621	yes	not_sig
NC_011916.1	673945	674045	101	11.1418	11.4662	10.7227	0.446338	0.0909355	0.161663	CCNA_00628	yes	not_sig	1
NC_011916.1	681861	681961	101	11.0525	10.9753	11.1257	-0.135019	0.40642	0.517262	CCNA_00635	yes	not_sig	1
NC_011916.1	683494	683594	101	11.8709	12.1588	11.5109	0.497329	0.0277787	0.0648171	CCNA_00636	no	not_sig	1
NC_011916.1	691799	691899	101	11.2146	11.1649	11.2626	-0.0792703	0.703684	0.780322	CCNA_00639	yes	not_sig
NC_011916.1	727432	727532	101	11.5547	11.9092	11.0835	0.676025	0.00117506	0.00797614	CCNA_00669	no	up	2
NC_011916.1	757168	757268	101	11.1469	11.2735	11.0081	0.226643	0.22021	0.328847	CCNA_R0116	no	not_sig
NC_011916.1	758107	758207	101	11.226	11.1432	11.3044	-0.139072	0.446763	0.562219	CCNA_00699	no	not_sig	2*
NC_011916.1	761382	761482	101	11.6768	12.0437	11.1836	0.405323	0.134391	0.221883	CCNA_00701	yes	not_sig	1
NC_011916.1	773527	773627	101	11.7905	12.1822	11.2511	0.649392	0.00933099	0.0273576	CCNA_03931	no	up	1
NC_011916.1	784974	785074	101	11.2972	11.5249	11.0268	0.432965	0.0154856	0.0403346	CCNA_00729	yes	up
NC_011916.1	811297	811397	101	13.9119	14.6068	12.5208	0.978272	0.000684218	0.00511932	CCNA_00752	yes	up	2
NC_011916.1	813245	813345	101	11.2045	10.9063	11.4515	-0.471225	0.00952629	0.0273576	CCNA_00754	no	down
NC_011916.1	814058	814158	101	11.5806	11.8783	11.205	0.587056	0.00102139	0.00714976	CCNA_00756	no	up
NC_011916.1	840049	840149	101	11.1359	11.2705	10.9875	0.235947	0.227594	0.337623	CCNA_R0014	yes	not_sig	1
NC_011916.1	842274	842374	101	11.3022	11.3046	11.2998	0.00359704	0.985106	0.989524	CCNA_R0015	no	not_sig	1
NC_011916.1	844251	844351	101	11.3054	11.3446	11.2651	0.0694859	0.688372	0.770977	CCNA_R0016	yes	not_sig	1
NC_011916.1	853492	853592	101	13.8892	14.3742	13.1533	0.573111	0.0365794	0.0795514	CCNA_00789	yes	not_sig	2*
NC_011916.1	864806	864906	101	11.5397	11.0375	11.9116	-0.75066	7.15285e-05	0.00123249	CCNA_00800	no	down
NC_011916.1	872222	872322	101	11.2813	11.109	11.4353	-0.280093	0.129627	0.221883	CCNA_00808	no	not_sig
NC_011916.1	898477	898577	101	11.1474	11.345	10.9183	0.370256	0.0386492	0.0816737	CCNA_00832	yes	not_sig	1
NC_011916.1	899490	899590	101	11.316	11.4964	11.1099	0.312077	0.134715	0.221883	CCNA_03942	yes	not_sig	1
NC_011916.1	920641	920741	101	11.6189	11.4643	11.7586	-0.250216	0.183842	0.284004	CCNA_R0019	no	not_sig
NC_011916.1	938758	938858	101	11.1684	11.2229	11.1118	0.09515	0.604209	0.709019	CCNA_00860	no	not_sig
NC_011916.1	954961	955061	101	12.0471	12.4026	11.5743	0.629795	0.0063526	0.021892	CCNA_00877	yes	up
NC_011916.1	975841	975941	101	11.4335	11.6422	11.1894	0.394748	0.0253832	0.0598509	CCNA_00896	no	not_sig
NC_011916.1	996251	996351	101	11.2654	11.2119	11.3169	-0.093652	0.569737	0.691421	CCNA_00919	no	not_sig
NC_011916.1	1034445	1034545	101	11.065	11.1752	10.9457	0.209998	0.151546	0.240754	CCNA_00957	no	not_sig
NC_011916.1	1051168	1051268	101	11.0527	11.3532	10.6727	0.58709	0.00141265	0.00930685	CCNA_00974	yes	up	2
NC_011916.1	1057177	1057277	101	11.5419	11.3341	11.7234	-0.329117	0.0859197	0.154617	CCNA_R0022	no	not_sig
NC_011916.1	1112800	1112900	101	11.2294	11.1652	11.2909	-0.106518	0.578231	0.691421	CCNA_01025	no	not_sig
NC_011916.1	1159515	1159615	101	11.2045	11.1915	11.2174	-0.0225376	0.904203	0.93337	CCNA_01059	yes	not_sig	1
NC_011916.1	1165805	1165905	101	11.6232	11.9573	11.1877	0.612592	0.00476468	0.0190587	CCNA_01062	no	up	2
NC_011916.1	1176146	1176246	101	11.1358	11.2027	11.0657	0.112612	0.573049	0.691421	CCNA_R0131	no	not_sig
NC_011916.1	1191068	1191168	101	11.6021	11.6734	11.5272	0.118101	0.56793	0.691421	CCNA_01085	yes	not_sig	1
NC_011916.1	1199164	1199264	101	11.1482	11.0117	11.2729	-0.224836	0.218721	0.328816	CCNA_01094	no	not_sig
NC_011916.1	1212033	1212133	101	11.1714	11.4491	10.8271	0.536151	0.0035476	0.015282	CCNA_01106	yes	up	2
NC_011916.1	1213742	1213842	101	11.4689	11.4049	11.5302	-0.10705	0.56829	0.691421	CCNA_R0027	yes	not_sig
NC_011916.1	1223691	1223791	101	14.1281	14.6669	13.2582	0.571115	0.0351124	0.077873	CCNA_01119	no	not_sig	2*
NC_011916.1	1246992	1247092	101	11.0682	10.9218	11.201	-0.248309	0.136081	0.222497	CCNA_01142	no	not_sig
NC_011916.1	1253925	1254025	101	11.5038	11.8285	11.0843	0.597242	0.00525263	0.0199202	CCNA_01149	no	up	1/2
NC_011916.1	1291543	1291643	101	11.3469	11.2065	11.4749	-0.22298	0.261715	0.378221	CCNA_R0028	no	not_sig	1/2
NC_011916.1	1347399	1347499	101	12.7598	13.319	11.8342	0.800822	0.0041036	0.0167128	CCNA_01220	no	up	2*
NC_011916.1	1356992	1357092	101	13.5388	14.0367	12.7724	0.547629	0.0443708	0.0903551	CCNA_01229	yes	not_sig
NC_011916.1	1423282	1423382	101	11.679	11.745	11.6099	0.107568	0.611862	0.713839	CCNA_R0031	yes	not_sig
NC_011916.1	1431220	1431320	101	11.8107	11.7894	11.8317	-0.0332365	0.879087	0.9188	CCNA_01305	no	not_sig
NC_011916.1	1432570	1432670	101	11.0741	10.9286	11.2063	-0.252399	0.0993787	0.175282	CCNA_01307	no	not_sig
NC_011916.1	1434670	1434770	101	11.6125	11.8544	11.3218	0.428385	0.042397	0.0871278	CCNA_01312	no	not_sig	2*
NC_011916.1	1436523	1436623	101	11.2637	11.1351	11.3818	-0.209555	0.268934	0.386162	CCNA_01316	no	not_sig	2*
NC_011916.1	1437309	1437409	101	11.1035	11.0702	11.136	-0.0577226	0.745524	0.816463	CCNA_01318	no	not_sig
NC_011916.1	1443293	1443393	101	11.6491	11.6634	11.6347	0.0224342	0.916398	0.93732	CCNA_01328	yes	not_sig
NC_011916.1	1481766	1481866	101	11.0523	11.0809	11.0232	0.049564	0.77867	0.846709	CCNA_01365	yes	not_sig	1
NC_011916.1	1491860	1491960	101	11.5694	11.5055	11.6306	-0.105932	0.579469	0.691421	CCNA_R0034	yes	not_sig
NC_011916.1	1530297	1530397	101	11.0984	11.3839	10.742	0.536679	0.00669558	0.0227244	CCNA_01412	no	up
NC_011916.1	1534816	1534916	101	11.556	11.4712	11.6361	-0.144977	0.398945	0.510649	CCNA_01417	no	not_sig
NC_011916.1	1541221	1541321	101	11.744	12.0775	11.3095	0.60829	0.0053713	0.0199202	CCNA_01425	yes	up	2
NC_011916.1	1550157	1550257	101	11.1305	11.3111	10.9239	0.334719	0.0635741	0.121715	CCNA_01438	no	not_sig
NC_011916.1	1564992	1565092	101	11.4156	11.296	11.5261	-0.191542	0.333296	0.452475	CCNA_R0037	no	not_sig
NC_011916.1	1592140	1592240	101	11.4381	11.7567	11.0287	0.576167	0.00832722	0.0260153	CCNA_01485	no	up	2*
NC_011916.1	1614070	1614170	101	11.1824	11.2971	11.0577	0.1964	0.332593	0.452475	CCNA_01503	no	not_sig
NC_011916.1	1737075	1737175	101	11.0736	11.4105	10.6333	0.677461	0.000171285	0.00225693	CCNA_01616	no	up	2
NC_011916.1	1812223	1812323	101	11.1187	11.0335	11.1992	-0.15181	0.295824	0.414153	CCNA_01684	no	not_sig
NC_011916.1	1912961	1913061	101	11.3587	11.5583	11.1271	0.226384	0.39779	0.510649	CCNA_01785	no	not_sig
NC_011916.1	1917835	1917935	101	11.0615	11.1158	11.005	0.100037	0.516226	0.638865	CCNA_01791	yes	not_sig	2*
NC_011916.1	1923417	1923517	101	11.6949	12.1279	11.0735	0.814395	0.000415539	0.00361631	CCNA_01797	yes	up
NC_011916.1	1945602	1945702	101	11.2148	11.6306	10.6281	0.830014	6.18535e-05	0.0011546	CCNA_01819	no	up
NC_011916.1	1957362	1957462	101	11.3908	11.729	10.9483	0.61366	0.00551302	0.0199202	CCNA_01830	no	up	2
NC_011916.1	2008637	2008737	101	11.2439	11.6868	10.6017	0.569605	0.0369924	0.0796759	CCNA_01869	yes	not_sig	1
NC_011916.1	2030167	2030267	101	11.1587	11.5759	10.5694	0.847928	2.30175e-05	0.00085932	CCNA_01889	no	up	2
NC_011916.1	2070314	2070414	101	11.2366	11.6951	10.5606	0.907251	4.5287e-05	0.000922208	CCNA_01924	no	up
NC_011916.1	2082406	2082506	101	11.6016	12.0744	10.8935	0.890466	0.000202274	0.00246557	CCNA_01939	no	up
NC_011916.1	2085461	2085561	101	11.7966	11.8396	11.7522	0.058045	0.816992	0.873894	CCNA_01943	yes	not_sig
NC_011916.1	2177775	2177875	101	11.4867	11.3386	11.621	-0.251562	0.126717	0.220035	CCNA_R0046	no	not_sig
NC_011916.1	2230081	2230181	101	11.6082	11.9869	11.0934	0.688915	0.00253499	0.0126186	CCNA_03896	yes	up	2
NC_011916.1	2279138	2279238	101	11.2175	11.0828	11.3407	-0.225469	0.199249	0.303617	CCNA_02125	no	not_sig
NC_011916.1	2294177	2294277	101	11.1172	10.8299	11.3566	-0.444561	0.0209385	0.0512041	CCNA_02136	no	not_sig
NC_011916.1	2350847	2350947	101	11.7888	12.2691	11.0636	0.894751	0.000241692	0.0026434	CCNA_02202	no	up	2
NC_011916.1	2362101	2362201	101	11.9858	12.4699	11.2519	0.860282	0.000685623	0.00511932	CCNA_02214	no	up
NC_011916.1	2408858	2408958	101	11.1036	10.9687	11.227	-0.234052	0.130833	0.221883	CCNA_R0052	no	not_sig
NC_011916.1	2424589	2424689	101	12.8378	13.3166	12.116	0.678739	0.0129255	0.0353087	CCNA_02271	yes	up	2*
NC_011916.1	2435617	2435717	101	11.1221	10.907	11.3093	-0.358667	0.0292475	0.0675407	CCNA_02286	yes	not_sig	2*
NC_011916.1	2445837	2445937	101	11.2663	11.4667	11.0337	0.377267	0.0328637	0.0743583	CCNA_02299	no	not_sig
NC_011916.1	2456971	2457071	101	11.7044	12.0351	11.2746	0.616015	0.00352522	0.015282	CCNA_R0054	no	up	1/2
NC_011916.1	2465212	2465312	101	11.1099	11.0733	11.1455	-0.0661193	0.65621	0.749954	CCNA_03966	no	not_sig
NC_011916.1	2480834	2480934	101	11.1851	11.4602	10.845	0.549275	0.000836744	0.00604615	CCNA_02341	no	up
NC_011916.1	2512798	2512898	101	11.3487	11.7322	10.8247	0.736934	0.000526285	0.00421028	CCNA_02368	no	up	2
NC_011916.1	2535048	2535148	101	11.2807	11.3137	11.2468	0.057575	0.747209	0.816463	CCNA_R0056	no	not_sig	1
NC_011916.1	2552010	2552110	101	11.1037	11.2135	10.9848	0.206345	0.185156	0.284074	CCNA_02409	no	not_sig
NC_011916.1	2559834	2559934	101	13.5218	14.1016	12.5372	0.725576	0.00915535	0.0273576	CCNA_R0163	no	up	2*
NC_011916.1	2565749	2565849	101	11.0705	11.1536	10.9823	0.152983	0.339339	0.455162	CCNA_02421	yes	not_sig
NC_011916.1	2568630	2568730	101	11.3952	11.2674	11.5125	-0.208317	0.270917	0.386531	CCNA_R0058	no	not_sig	1
NC_011916.1	2591979	2592079	101	11.542	12.2115	10.2542	1.79115	1.11414e-22	2.49568e-20	CCNA_02452	no	up
NC_011916.1	2605093	2605193	101	11.1329	11.4195	10.7747	0.542167	0.00551362	0.0199202	CCNA_02462	no	up	2
NC_011916.1	2650454	2650554	101	11.8702	12.3264	11.1991	0.846289	0.000406732	0.00361631	CCNA_02502	no	up
NC_011916.1	2656398	2656498	101	11.3467	11.4494	11.2361	0.173363	0.397825	0.510649	CCNA_R0062	no	not_sig	1
NC_011916.1	2661652	2661752	101	11.1709	11.5631	10.6304	0.794328	4.22061e-05	0.000922208	CCNA_02511	no	up
NC_011916.1	2699477	2699577	101	11.129	11.1418	11.1162	0.0220842	0.894871	0.928014	CCNA_02552	no	not_sig
NC_011916.1	2727642	2727742	101	11.0905	11.0441	11.1355	-0.0794632	0.661705	0.752396	CCNA_02575	yes	not_sig
NC_011916.1	2740791	2740891	101	11.3997	11.8712	10.6949	0.935973	3.16442e-05	0.000922208	CCNA_02592	no	up
NC_011916.1	2743473	2743573	101	11.0647	11.3022	10.7803	0.473546	0.00195069	0.011204	CCNA_02595	yes	up
NC_011916.1	2773070	2773170	101	11.4794	11.5263	11.4309	0.0816838	0.653748	0.749954	CCNA_02623	yes	not_sig
NC_011916.1	2824994	2825094	101	11.4605	11.7208	11.1428	0.48053	0.0159313	0.0404734	CCNA_02672	no	up
NC_011916.1	2862286	2862386	101	11.9415	11.9014	11.9805	-0.0585682	0.800799	0.862399	CCNA_R0064	no	not_sig	1
NC_011916.1	2867862	2867962	101	12.1547	12.3368	11.9461	0.249646	0.329421	0.452475	CCNA_R0069	yes	not_sig
NC_011916.1	2910106	2910206	101	11.2272	11.4166	11.009	0.348878	0.0603899	0.117629	CCNA_02747	yes	not_sig	2*
NC_011916.1	2933143	2933243	101	13.1406	13.6953	12.2279	0.724184	0.00928179	0.0273576	CCNA_02773	no	up	2*
NC_011916.1	2936596	2936696	101	11.378	11.4859	11.2614	0.19777	0.244445	0.35788	CCNA_02779	no	not_sig	1
NC_011916.1	2940503	2940603	101	11.4369	11.3786	11.4929	-0.0975044	0.604565	0.709019	CCNA_02782	yes	not_sig
NC_011916.1	2967337	2967437	101	12.1876	12.6267	11.5531	0.674939	0.010786	0.0302008	CCNA_02810	no	up
NC_011916.1	2984886	2984986	101	11.3586	11.7386	10.8413	0.407046	0.132236	0.221883	CCNA_02830	yes	not_sig	1
NC_011916.1	2996941	2997041	101	11.142	11.4221	10.794	0.544215	0.00270088	0.0131521	CCNA_02842	no	up	2*
NC_011916.1	2999129	2999229	101	11.2827	11.5922	10.888	0.577769	0.00500529	0.0193308	CCNA_02845	no	up
NC_011916.1	3004475	3004575	101	11.1301	11.2668	10.9791	0.252688	0.14302	0.230477	CCNA_02850	no	not_sig
NC_011916.1	3033639	3033739	101	11.3548	11.7416	10.8247	0.754118	0.000292301	0.00297616	CCNA_02885	yes	up	2
NC_011916.1	3056359	3056459	101	11.1271	11.4059	10.7812	0.500806	0.0186633	0.0464509	CCNA_02901	yes	up	1
NC_011916.1	3099341	3099441	101	15.4362	15.889	14.7726	0.384751	0.138729	0.225183	CCNA_02939	yes	not_sig	2*
NC_011916.1	3153094	3153194	101	11.3334	11.7669	10.7109	0.899535	4.54517e-06	0.00025453	CCNA_03904	yes	up
NC_011916.1	3154624	3154724	101	11.2009	11.3752	11.0026	0.320646	0.0792322	0.145476	CCNA_02999	no	not_sig
NC_011916.1	3198781	3198881	101	11.5805	11.784	11.3436	0.212344	0.429005	0.542921	CCNA_03043	yes	not_sig	1
NC_011916.1	3214922	3215022	101	11.2314	11.277	11.1843	0.0762872	0.702705	0.780322	CCNA_03062	yes	not_sig
NC_011916.1	3240653	3240753	101	11.3053	11.2861	11.3242	-0.0340278	0.835424	0.882712	CCNA_03092	yes	not_sig
NC_011916.1	3251352	3251452	101	14.3814	14.8204	13.7472	0.397077	0.132106	0.221883	CCNA_03100	yes	not_sig	2*
NC_011916.1	3279631	3279731	101	11.5776	11.4935	11.6572	-0.137665	0.477165	0.597123	CCNA_03130	yes	not_sig	2*
NC_011916.1	3290292	3290392	101	15.193	15.7759	14.199	0.545933	0.0381549	0.081397	CCNA_03139	yes	not_sig	2*
NC_011916.1	3294366	3294466	101	11.6542	11.7594	11.5408	0.189701	0.286931	0.40423	CCNA_R0183	no	not_sig	2*
NC_011916.1	3299195	3299295	101	13.1125	13.6615	12.2155	0.736566	0.00814607	0.0260153	CCNA_03146	no	up	2
NC_011916.1	3317334	3317434	101	11.5303	11.9656	10.9039	0.85518	8.9687e-05	0.00143499	CCNA_03161	no	up
NC_011916.1	3320478	3320578	101	12.7122	13.2089	11.9487	0.733011	0.00724079	0.023852	CCNA_03163	yes	up	2
NC_011916.1	3349009	3349109	101	11.3343	11.7338	10.7798	0.790875	0.000121324	0.00181177	CCNA_03188	no	up	2
NC_011916.1	3353698	3353798	101	11.1205	10.9945	11.2363	-0.217034	0.176041	0.273842	CCNA_03191	yes	not_sig	2*
NC_011916.1	3355501	3355601	101	11.402	11.5729	11.2079	0.318499	0.0698981	0.131573	CCNA_03987	no	not_sig
NC_011916.1	3358650	3358750	101	11.1657	11.2047	11.1256	0.0696519	0.678188	0.763387	CCNA_03198	no	not_sig	2*
NC_011916.1	3370891	3370991	101	11.0556	11.296	10.767	0.480309	0.00177117	0.010962	CCNA_03208	no	up
NC_011916.1	3376130	3376230	101	11.3796	11.3559	11.4029	-0.040846	0.819276	0.873894	CCNA_03214	no	not_sig	1
NC_011916.1	3415777	3415877	101	11.222	11.3653	11.0628	0.235669	0.282886	0.401054	CCNA_03248	yes	not_sig	1
NC_011916.1	3484181	3484281	101	11.4588	11.4577	11.4599	-0.00226083	0.990325	0.990325	CCNA_03307	no	not_sig	2*
NC_011916.1	3506497	3506597	101	12.4007	12.8301	11.7865	0.652581	0.0136858	0.0369352	CCNA_03325	yes	up	1
NC_011916.1	3528453	3528553	101	11.0596	11.1641	10.9468	0.191454	0.255579	0.371751	CCNA_03348	no	not_sig
NC_011916.1	3534717	3534817	101	11.1437	11.0576	11.225	-0.149711	0.359065	0.478754	CCNA_R0189	no	not_sig	1/2*
NC_011916.1	3547296	3547396	101	11.8881	12.3631	11.1751	0.978651	4.51272e-06	0.00025453	CCNA_03371	yes	up	2
NC_011916.1	3557664	3557764	101	11.2138	11.5688	10.7419	0.692905	0.000510934	0.00421028	CCNA_R0190	no	up	2
NC_011916.1	3565492	3565592	101	12.4612	12.9597	11.693	0.80688	0.00253047	0.0126186	CCNA_03394	yes	up	2
NC_011916.1	3566672	3566772	101	11.1297	11.3296	10.8976	0.383863	0.0212588	0.0512041	CCNA_03396	no	not_sig
NC_011916.1	3573929	3574029	101	11.3797	11.3082	11.4478	-0.122309	0.483054	0.601134	CCNA_03406	yes	not_sig	1
NC_011916.1	3578668	3578768	101	11.626	11.9073	11.2762	0.509802	0.0154347	0.0403346	CCNA_03410	yes	up	1
NC_011916.1	3582323	3582423	101	11.5169	11.768	11.2128	0.460682	0.0212183	0.0512041	CCNA_03414	yes	not_sig	2*
NC_011916.1	3590088	3590188	101	11.2347	11.4496	10.982	0.391428	0.045396	0.0916099	CCNA_03423	yes	not_sig	1
NC_011916.1	3592606	3592706	101	11.1253	11.2957	10.9321	0.320379	0.0596041	0.117117	CCNA_03907	no	not_sig	2*
NC_011916.1	3593934	3594034	101	11.3955	11.2621	11.5177	-0.218839	0.239136	0.352411	CCNA_03429	no	not_sig
NC_011916.1	3606039	3606139	101	11.2811	11.5068	11.0135	0.429182	0.016081	0.0404734	CCNA_03444	no	up	2*
NC_011916.1	3621770	3621870	101	14.8818	15.3888	14.0934	0.471316	0.0745015	0.13792	CCNA_03459	yes	not_sig	1
NC_011916.1	3624500	3624600	101	11.5571	11.5992	11.5137	0.0741383	0.675568	0.763387	CCNA_03461	no	not_sig
NC_011916.1	3637738	3637838	101	11.2989	11.6085	10.9043	0.588271	0.00309934	0.014398	CCNA_03471	no	up	2
NC_011916.1	3639671	3639771	101	11.3999	11.6118	11.1514	0.394009	0.0343596	0.0769655	CCNA_03474	no	not_sig	2*
NC_011916.1	3640794	3640894	101	11.2404	11.5312	10.8759	0.560396	0.00290772	0.0138581	CCNA_03476	no	up
NC_011916.1	3673356	3673456	101	11.2861	11.5795	10.9173	0.56135	0.0034959	0.015282	CCNA_03516	no	up	2*
NC_011916.1	3676550	3676650	101	11.8172	11.986	11.6259	0.294032	0.150507	0.240754	CCNA_03518	yes	not_sig
NC_011916.1	3720150	3720250	101	11.1212	11.2048	11.0325	0.155739	0.310683	0.432254	CCNA_03565	yes	not_sig
NC_011916.1	3732692	3732792	101	11.0832	11.2979	10.8308	0.412298	0.0157685	0.0404734	CCNA_03576	no	up	2*
NC_011916.1	3762021	3762121	101	11.2225	11.6161	10.6794	0.823469	3.76905e-06	0.00025453	CCNA_03607	no	up
NC_011916.1	3763975	3764075	101	11.3908	11.3409	11.439	-0.0871579	0.600217	0.709019	CCNA_03609	yes	not_sig
NC_011916.1	3792360	3792460	101	11.9596	11.9325	11.9862	-0.0384566	0.871957	0.916987	CCNA_R0082	yes	not_sig	2*
NC_011916.1	3798061	3798161	101	11.5296	11.6814	11.3599	0.258565	0.217279	0.328816	CCNA_R0087	yes	not_sig	1
NC_011916.1	3818901	3819001	101	11.4363	11.7814	10.9818	0.646141	0.00237543	0.0123743	CCNA_03657	no	up	2
NC_011916.1	3833249	3833349	101	12.6658	13.2095	11.7828	0.817055	0.00314956	0.014398	CCNA_03672	yes	up	2
NC_011916.1	3854861	3854961	101	11.5893	11.6368	11.5403	0.0834481	0.643221	0.746536	CCNA_03689	no	not_sig
NC_011916.1	3869153	3869253	101	11.2111	11.3888	11.0084	0.330773	0.0629964	0.121648	CCNA_03700	no	not_sig
NC_011916.1	3874403	3874503	101	11.2312	11.3404	11.1131	0.181628	0.388904	0.50648	CCNA_R0089	no	not_sig	1
NC_011916.1	3876272	3876372	101	11.9677	12.4059	11.3354	0.765866	0.00201264	0.0112645	CCNA_03709	yes	up	2
NC_011916.1	3882730	3882830	101	11.9142	11.8814	11.9463	-0.0527901	0.797964	0.862399	CCNA_R0090	no	not_sig
NC_011916.1	3885017	3885117	101	11.1395	11.5052	10.6484	0.72512	0.000209133	0.00246557	CCNA_03719	yes	up	2
NC_011916.1	3907217	3907317	101	11.6782	12.0654	11.1474	0.710392	0.00180091	0.010962	CCNA_03738	yes	up
NC_011916.1	3938777	3938877	101	11.4634	11.4135	11.5117	-0.0840627	0.647199	0.747281	CCNA_03770	no	not_sig
NC_011916.1	3950133	3950233	101	14.2135	14.8568	13.0228	0.757132	0.00628907	3	CCNA_03782	yes	up	2
NC_011916.1	3958637	3958737	101	11.169	11.4497	10.8202	0.535448	0.00496803	0.0193308	CCNA_03795	yes	up
NC_011916.1	3959806	3959906	101	11.6184	12.0431	11.0138	0.807514	0.000350916	0.00341762	CCNA_03796	no	up	2
NC_011916.1	4042695	4042795	101	11.2295	11.5104	10.8803	0.239014	0.362968	0.481094	CCNA_03879	yes	not_sig

## Sheet: MEME non-diff
Motif AWWHRAAMMWNYRAHMYMYAVRKTAWRWD
Sequence name	Strand	Start	P-value	Site	Motif type
2862086-2862	+	28	4.18e-11	ATTTGAACCTGTGACCTTCAGGTTATGAG	1
1291343-1291	+	66	1.88e-08	ATTCGAACCTTGGACCCGCTGATTAAGAG	1
1481566-1482	-	11	2.14e-08	AATTGACGTTCCGATTCACAGATTAAAAA	1
178916-17941	+	64	3.56e-08	AAACAGAACTCCAATTTACTTGGTAAATT	1
75954-76454	-	27	5.16e-08	ACTCGAACACCTGACCTACGCATTACGAA	1
2568430-2568	+	44	6.58e-08	AATCGAACCAGCGACACGCGGATTTTCAA	1
3506297-3506	+	29	6.58e-08	TAATGAAATACTAACAAAAAAGGTAAACG	1
2534848-2535	-	46	7.41e-08	GATTGAACCTGTGACCCCCTCGGTGTGAA	1
839849-84034	-	18	7.41e-08	AAACAAACGTTCGACGTCATTTTTTTGAA	1
842074-84257	-	60	8.35e-08	GATTGAACCTGTGACCCCTACGATGTCAA	1
761182-76168	+	27	8.35e-08	TATCGAAAATTGGACCTGAAAATAAAACA	1
3375930-3376	+	53	1.19e-07	AATCGCACGATTGATCCATACATTACGCG	1
683294-68379	+	33	1.33e-07	AGTAGAACCCATGAAGTCTAAGGTGTCAT	1
673745-67424	-	56	2.34e-07	ACTCAAAAATACGCGCCTAAATTTTAAAA	1
898277-89877	-	22	3.61e-07	ATAAAATCGTCTATTATGTTCGATAAATT	1
445050-44555	+	29	4.96e-07	TTAAGATATTCTGAGTCGCACGGTAAGAT	1
3056159-3056	-	51	6.11e-07	AATAGAATTGATAAATCCAAGGATATATT	1
2008437-2008	+	68	6.78e-07	AAATAACATAATGTTATTTAATATTCATG	1
3797861-3798	+	11	7.51e-07	TGAAGAAACTTCAAAGCATCGAGTAACTA	1
170655-17115	-	44	9.19e-07	ACTAAAACAAATGCTCTACTCTGGATACG	1
899290-89979	-	45	9.19e-07	TGAGGAAAAACTGAAACAGAATTAAGAAT	1
3415577-3416	+	59	1.02e-06	ATATATAACTAAGAAATACACGGAGTCCT	1
2456771-2457	-	11	1.02e-06	AATCGAACCCCCGACATTCAGCTTGGGAA	1
3198581-3199	-	65	1.82e-06	TTAAGAACAAATAACGGTAAATACAAATA	1
2984686-2985	-	56	2.21e-06	ACACATAATAATGATCCCGTTGAAATATA	1
2656198-2656	+	36	2.42e-06	ATTCGAACCCTCGATACCCTTTTGAGGTA	1
435704-43620	-	72	2.42e-06	ATAATGAACAATAATTTCCAAGGAGAATG	1
199614-20011	-	19	2.66e-06	AGATAAGCTAACGACCGCCTCAGTTAAAT	1
3874203-3874	-	69	3.5e-06	AGTCGAACCGCTGACCTCTTGAATGCCAT	1
3621570-3622	+	35	4.59e-06	AAAGGCCACACTATTCGAAAGGTTATGTT	1
3534517-3535	-	44	7.1e-06	AAAATAACGTTCAATACACTCGTGTCCTG	1
3589888-3590	+	31	8.42e-06	ATAAGACCCTGTTAAGCCTAAGTCTTAAG	1
844051-84455	-	25	9.97e-06	ACTAGCAAGCCCAAAATACCCATAATGTG	1
773327-77382	+	68	9.97e-06	ATACACCAAACAAAACTACAGGGTCCAAT	1
519963-52046	+	8	9.97e-06	GGTTGAAAAAGTGCGATGCGCATAATAAG	1
1159315-1159	+	27	1.08e-05	ATATAGGAATTTGCTGTACCGGTTAGAAA	1
60885-61385	-	43	1.18e-05	TATCGTAACTCCAACAGTTACGGAAAGGA	1
1253725-1254	+	28	1.63e-05	AAATACCCGCAAGAAGTGCGGGTTTAAAA	1
3578468-3578	+	59	1.76e-05	ATATACTCAAACGACCCAAGCAATATGGT	1
2936396-2936	-	4	1.91e-05	GGAAGTCAATTCAAGCGATAGTTTAAACG	1
1190868-1191	+	49	2.23e-05	ACTCCAAAGTCGAAGCTATAGGTTAGCCG	1
681661-68216	+	72	2.81e-05	GGATCACCCTGCGTAACACAGTGTAGAAA	1
3573729-3574	-	26	3.03e-05	AATAAAACCAGTGCCCCGGAAGGGGTGCT	1
Motif AWRHCCHYGHHGWBSKTGNGG
1223491-1223	-	39	3.58e-08	AAGACCACATCGTTCATGAGG	2*
348226-34872	+	47	6.34e-08	AAACCCATGACTTCGATGTGG	2*
519963-52046	-	45	1.09e-07	AAGCCCCTGCTGCCCTTGTGG	2*
1347199-1347	+	7	1.29e-07	AAGACCATGGCGTGCTTGCGG	2*
3639471-3639	+	45	4e-07	AAAACCACACCGACGGAGTTG	2*
2559634-2560	-	42	4e-07	AAGACCCCACTGTTCGCGGGG	2*
3298995-3299	+	41	7.22e-07	ATGTCCCCGCTGATGTCATGG	2*
286535-28703	-	26	1.87e-06	ATAGCCATGATGAGCGTCAGG	2*
3358450-3358	+	51	2.12e-06	AAATCCATGAAGATATCGAGG	2*
3673156-3673	-	3	2.41e-06	TTGTCCCTGCTGTCGGTGATG	2*
3592406-3592	+	55	2.73e-06	AAGCCCTTGCCGCGCTTCAGG	2*
1434470-1434	-	42	3.93e-06	GAGTCGATGTCGAGGTTGTGG	2*
3876072-3876	-	34	3.93e-06	AAAATGCTCTAGGTGGTGTGG	2*
539940-54044	+	33	5.57e-06	AAGACGACGACGTCCTGATGG	2*
3732492-3732	+	22	5.57e-06	AAGGCCTTGCGGATCTTGCGG	2*
853292-85379	+	35	6.24e-06	AAACCCCCTCATTTGTTGTGG	2*
2909906-2910	+	28	6.98e-06	AAGACGATCTAGGCGATAGGG	2*
534852-53535	+	62	7.8e-06	ATAACCTTAACTTCGTCGTCG	2*
1165605-1166	+	15	8.7e-06	ATGTGGACAATGTCCATATGG	2*
2435417-2435	-	68	9.7e-06	AAGACCATCTTGACGGCGTTC	2*
3605839-3606	-	79	9.7e-06	ATAATGCTGTCGACGGTCGGG	2*
3251152-3251	+	37	1.08e-05	AAACCCGTATATTTCGTGGGG	2*
3320278-3320	+	37	1.08e-05	AAACCCTCGCTGTTCTAGGGT	2*
215185-21568	+	54	1.33e-05	ATGACGCTGGCGGTGGTGCTG	2*
338065-33856	+	31	1.33e-05	ATGTCCACGAAGGGCGTGACG	2*
232803-23330	-	69	1.33e-05	AAGTCGTCGCAGAACTTGATG	2*
3792160-3792	+	11	1.63e-05	ATGAGCCTGACGAGCTACCGG	2*
1917635-1918	-	69	1.63e-05	GAAACCACGCCGCCGGTGATG	2*
2932943-2933	+	21	1.63e-05	AAATCAATGAGGTCGTCAGGG	2*
170655-17115	+	79	1.99e-05	AAGAGGACGCCGTTCAATTGG	2*
3099141-3099	-	41	1.99e-05	TTAACCGCACAGTCCATGTGG	2*
7674-8174	+	37	1.99e-05	ATTCCCCCGTCGTGGGAGGGG	2*
3279431-3279	-	25	2.2e-05	AATACGCCAGTGTTGGCGTGG	2*
1211833-1212	-	13	2.2e-05	ATACGCTTGATGGCGGTTTTG	2*
3534517-3535	+	18	2.42e-05	ATGTCACTGCCGTCGTTATTC	2*
3294166-3294	-	32	3.22e-05	AAAAGCTCGCCGTGCTCATCG	2*
370178-37067	-	11	3.22e-05	ATAACCCTACCGACGATTGGT	2*
3290092-3290	+	37	3.53e-05	AATCCAATGTCGGTCGTAAGG	2*
1436323-1436	+	70	3.87e-05	ATGTGCATCAAGGTGTTGGGC	2*
3582123-3582	-	55	4.24e-05	GAGCCCCTCATGCTGGTGAGG	2*
3949933-3950	-	34	4.63e-05	AAGACCCCGCACGTGACATGG	2*
3483981-3484	-	28	5.06e-05	ATGAGCTTGCGTTCCTTCCGG	2*
757907-75840	-	30	5.52e-05	TTGGTCTTGATGTTCGAGTGG	2*
3353498-3353	+	71	5.52e-05	ACACCGTCACAGTGCTTGCGG	2*
647167-64766	-	22	5.52e-05	ATATCGATGAGTCGGACGTGG	2*
2424389-2424	-	44	5.52e-05	TTAACCATACCGTGCGTCATC	2*
2456771-2457	-	42	5.52e-05	AAAGCCTTGGAGCGGGCGGGG	2*
2996741-2997	+	43	6.56e-05	ATGCGGCCATCGAGGATGCGG	2*
34846-35346	-	34	7.14e-05	AAAATCCCCTTGCGGGCGCGG	2*
1591940-1592	+	38	9.92e-05	ATAACCCTCTTCGCCGTCGGG	2*

## Sheet: MEME up DP
Motif RAWDTCCAYRHCHTCBNCRKGGDYWTYS
Sequence	Strand	Start	P-value	Site	Motif type
1050968-1051	+	20	6.41e-05	AATGATTACTTTTTTGCAATCAGAATTG	2
1165605-1166	+	14	8.93e-06	GATGTGGACAATGTCCATATGGGCATGG	2
1211833-1212	+	36	3.48e-05	TTTGTTCTCGGCTTGTTCTGGATTTTCG	2
1253725-1254	-	27	1.39e-05	TTAAACCCGCACTTCTTGCGGGTATTTC	2
150111-15061	+	34	1.59e-09	GACATCAACGCCTTCCGCATGGACTTTG	2
1541021-1541	-	31	4.75e-05	CTAAATGACACCCGGAACAGTGTCATTC	2
1736875-1737	+	50	9.85e-05	ATCAAGAATTCTTGTGACGTCTATTTCT	2
1957162-1957	-	22	1.81e-05	GTAGTGCTTCACCTGCGAGGGTGAATCC	2
2029967-2030	-	37	6.77e-06	CTATTCCACGTCAACGCCTGGGGCATTC	2
220594-22109	-	43	4.44e-07	AAATTCAACCCTTGATGAATTATTTTCC	2
2229881-2230	+	44	3.21e-05	AATTAGCCGTGCTTCCTCAGGGGACTTT	2
2350647-2351	-	35	0.000168	AGACACCATAACCCACGTGGGTGAAGCC	2
2456771-2457	+	37	6.77e-06	ATTCCCCCCGCCCGCTCCAAGGCTTTTC	2
2512598-2513	-	15	2.22e-09	AACTTCCACATCTTCGGCGAGGTCTTCG	2
2604893-2605	-	2	5.61e-06	AAACTGCACGCCCTCTGCGGCTACAAGC	2
3033439-3033	+	32	4.75e-05	GATTGCAACGTTACGCGAGATGGTATTC	2
32592-33092	-	42	3.44e-08	AAAGTCCACGCTTCCCGAGGGTCATTTC	2
3298995-3299	-	39	1.25e-08	GATTTCCATGACATCAGCGGGGACATCG	2
3320278-3320	+	35	4.63e-06	TTAAACCCTCGCTGTTCTAGGGTCTTCG	2
3348809-3349	+	36	1.52e-06	GATATCCACTTCGTCCACGTGGTCGGCG	2
348226-34872	+	46	1.36e-06	GAAACCCATGACTTCGATGTGGAAGGCC	2
3547096-3547	+	39	6.28e-07	AAAATCGTGGCCCGACGGGGGGTTATTC	2
3557464-3557	+	42	1.34e-09	AAAGTCCATCGCATCCTCAGCGTCTTTG	2
3565292-3565	-	36	2.16e-07	GAATTGCACAGCTTTACCATGGTTAACG	2
3637538-3638	+	72	1.22e-06	ATCGTCCACAACCGTCACGTGGTTGATC	2
3818701-3819	-	45	2.32e-05	GACACGCCGATCATCCTGATGGGCTATC	2
3833049-3833	-	39	2.08e-06	GAAACCCCAAGTTTCCAAGGGGATTTCT	2
3876072-3876	+	29	3.95e-07	AGAGTCCACACCACCTAGAGCATTTTTC	2
3884817-3885	-	66	3.12e-06	AATCGCCTCGCTCTCGCAGGGGGCATTG	2
3949933-3950	+	29	2.44e-07	AACGTCCATGTCACGTGCGGGGTCTTGG	2
3959606-3960	+	2	4.54e-08	AAAAGCCTGGCCATCGACAATGTCTTTG	2
45427-45927	-	58	5.12e-05	GAAACGGCTTCCTTATGGAGGTACGTCC	2
519963-52046	-	39	4.75e-05	AAAGCCCCTGCTGCCCTTGTGGTTGGTT	2
727232-72773	+	43	1.1e-06	GAAGCCCTTGCCCCACCAGGTGTCATTC	2
811097-81159	+	41	3.81e-06	AGAAACCCTGACCTCGCCAAGGCTTTGC	2
9349-9849	+	47	1.81e-05	ATTGTCCAGGTCCACGCCAAGGACAAGG	2
