# Supplementary material for: Mapping the IscR regulon sheds light on the regulation of iron homeostasis in Caulobacter
Source: Front Microbiol. 2024 Sep 30;15:1463854. doi: 10.3389/fmicb.2024.1463854 (PMC11475020; doi:10.3389/fmicb.2024.1463854)
Supplement: Supplementary file 1 [file Data_Sheet_1.zip › Supplementary Table 6.xlsx]

## Sheet: Summary
Mapping the IscR regulon sheds light on the regulation of iron homeostasis in Caulobacter
Naara M. dos Santos, Beatriz A. Picinato, Lucas S. Santos, Hugo L. de Araújo, Andrea Balan, Tie Koide, Marilis V. Marques
Supplementary Table S6: Overlapping genes belonging to both FUR and IscR regulons
COG: Cluster of Orthologous groups
Intersection between the predicted C. crescentus IscR and FUR regulons. The number of genes comprising the IscR regulon was calculated as a sum of the DEGs identified in the RNA-seq experiment and genes with an upstream peak of IscR binding, identified in the ChIP-seq experiment. The FUR regulon was obtained from (6, 26, 27). All the genes in the operons were considered in this comparison. The ca…

## Sheet: Planilha1
Mapping the IscR regulon sheds light on the regulation of iron homeostasis in Caulobacter
locus_tag	Name	COG	COGcode
CCNA_03721	GltD	Amino acid transport and metabolism	E|R
CCNA_03995	hypothetical protein	Amino acid transport and metabolism	E
CCNA_03722	gltB	Amino acid transport and metabolism	E
CCNA_03599	aspartate-semialdehyde dehydrogenase	Amino acid transport and metabolism	E
CCNA_01701	xylose isomerase family protein	Carbohydrate transport and metabolism	G
CCNA_01703	IolE-related protein	Carbohydrate transport and metabolism	G
CCNA_01475	ompW	Cell wall/membrane/envelope biogenesis	M
CCNA_00929	riboflavin biosynthesis protein RibD	Coenzyme transport and metabolism	H
CCNA_00930	riboflavin synthase alpha chain	Coenzyme transport and metabolism	H
CCNA_00931	GTP cyclohydrolase II	Coenzyme transport and metabolism	H
CCNA_00932	ribH	Coenzyme transport and metabolism	H
CCNA_01043	hypothetical protein	Coenzyme transport and metabolism;Inorganic ion transport and metabolism	H | P
CCNA_01042	TonB-dependent receptor iron	Coenzyme transport and metabolism;Inorganic ion transport and metabolism	H;P
CCNA_03323	phosphoserine aminotransferase	Coenzyme transport and metabolism|Amino acid transport and metabolism	H|E
CCNA_03322	D-3-phosphoglycerate dehydrogenase	Coenzyme transport and metabolism|General function prediction only	H|R
CCNA_01467	cytochrome cbb3 oxidase subunit I ccoN	Energy production and conversion	C
CCNA_00800	cydA	Energy production and conversion	C
CCNA_01851	qoxA	Energy production and conversion	C
CCNA_03770	malate dehydrogenase	Energy production and conversion	C
CCNA_01468	cytochrome c oxidase cbb3-type subunit II ccoO	Energy production and conversion	C
CCNA_00801	cytochrome bd ubiquinol oxidase subunit II cydB	Energy production and conversion	C
CCNA_01850	qoxB	Energy production and conversion	C
CCNA_01469	cytochrome c oxidase cbb3-type subunit IV ccoQ	Energy production and conversion	C
CCNA_01849	cytochrome o ubiquinol oxidase subunit III qoxC;	Energy production and conversion	C
CCNA_01470	cytochrome c oxidase cbb3-type subunit II ccoP	Energy production and conversion	C
CCNA_01848	qoxD	Energy production and conversion	C
CCNA_01471	polyferredoxin protein fixG	Energy production and conversion	C
CCNA_01704	cytochrome c	Energy production and conversion	C
CCNA_03781	acnA	Energy production and conversion	C
CCNA_03156	putative periplasmic protein	Function unknown	S
CCNA_03769	hypothetical protein	Function unknown	S
CCNA_00027	2OG-Fe(II) oxygenase	General function prediction only	R
CCNA_01702	NAD-dependent oxidoreductase	General function prediction only	R
CCNA_03444	TonB-dependent receptor	Inorganic ion transport and metabolism	P
CCNA_00028	TonB-dependent receptor catecholate siderophore receptor	Inorganic ion transport and metabolism	P
CCNA_01472	cation pump-linked membrane protein fixH	Inorganic ion transport and metabolism	P
CCNA_01473	P-type Cu2+ transporter / E1-E2 cation pump ATPase fixI	Inorganic ion transport and metabolism	P
CCNA_03371	bacterioferritin	Inorganic ion transport and metabolism	P
CCNA_00974	OAR protein precursor	Inorganic ion transport and metabolism	P
CCNA_02564	acyl-CoA dehydrogenas	Lipid transport and metabolism	I
CCNA_02563	acyl-CoA dehydrogenase	Lipid transport and metabolism	I
CCNA_02603	hypothetical protein	Mobilome: prophages, transposons	X
CCNA_00933	M28 Zn-Peptidase	Posttranslational modification, protein turnover, chaperones	O
CCNA_00934	hypothetical protein	Posttranslational modification, protein turnover, chaperones
CCNA_01847	SurF1 family protein	Posttranslational modification, protein turnover, chaperones	O
CCNA_00878	RhlE	Replication, recombination and repair	L
CCNA_02606	hybrid sensor histidine kinase/receiver domain protein	Signal transduction mechanisms	T
CCNA_01846	two-component system, sensor histidine kinase RegB	Signal transduction mechanisms	T
CCNA_00790	fixT	Signal transduction mechanisms	T
CCNA_01845	two-component system, response regulator RegA	Signal transduction mechanisms|Transcription	T|K
CCNA_00928	GntR family transcriptional regulator	Transcription	K
CCNA_02605	LasT-family rRNA methylase	Translation, ribosomal structure and biogenesis	J
CCNA_03155	PepSY-associated transmembrane protein	Undefined	S
CCNA_01700	nucleoside permease	Undefined
CCNA_00927	hypothetical protein	Undefined	Undefined
CCNA_00802	ybgT	Undefined	Undefined
CCNA_02604	host cell attachment protein	Undefined	Undefined
CCNA_03157	hypothetical protein	Undefined	Undefined
CCNA_02452	hypothetical protein	Undefined	Undefined
CCNA_03325	hypothetical protein	Undefined	Undefined
CCNA_03565	hypothetical protein	Undefined	Undefined
CCNA_03324	hypothetical protein	Undefined	Undefined
CCNA_03321	VanZ superfamily protein	Undefined	Undefined
